# Supplementary material for: Altered sulfation status of FAM20C-dependent chondroitin sulfate is associated with osteosclerotic bone dysplasia
Source: Nat Commun. 2022 Dec 26;13:7952. doi: 10.1038/s41467-022-35687-3 (PMC9792594; doi:10.1038/s41467-022-35687-3)
Supplement: Supplementary file 4 — Source Data [file 41467_2022_35687_MOESM4_ESM.xlsx]

## Sheet: Fig. 1b-f
Fig. 1b
		FAM20C OE	Mock	FAM20C KD
	1	92.8	46.7	36.9
	2	101.9	51.2	33.7
	3	82.6	56.3	34
	AV	92.4333	51.4	34.8667
	SD	9.65522	4.80312	1.7673
Fig. 1c
		FAM20C OE	Mock	FAM20C KD
	1	208.4	127.4	62.9
	2	213.7	110.4	81.3
	3	188.6	101.1	65.6
	AV	203.567	112.967	69.9333
	SD	13.2296	13.3365	9.93596
Fig. 1d
	Mock	Fr.#	18	21	24	27	30	33	36	39	42	45	48	51	54
		1	0	3.61	6.29	8.02	9.62	6.64	4.63	3.1	1.43	1.28	0.3	0	0
		2	0	2.16	6.2	7.56	9.84	8.04	6.36	5.52	5.28	5.43	1.92	0	0
		Av	0	2.885	6.245	7.79	9.73	7.34	5.495	4.31	3.355	3.355	1.11	0	0
	FAM20C OE	Fr.#	18	21	24	27	30	33	36	39	42	45	48	51	54
		1	0	6.78	11.3	19.52	17.04	10.53	7.6	6.94	3.81	1.53	0.017	0	0
		2	0	7.41	16.1	24.5	17.62	11.7	7.5	5.94	4.79	3.16	0.58	0	0
		Av	0	7.095	13.7	22.01	17.33	11.115	7.55	6.44	4.3	2.345	0.2985	0	0
	FAM20C KD	Fr.#	18	21	24	27	30	33	36	39	42	45	48	51	54
		1	0	0.57	2.44	5.62	6.73	6.9	5.26	4.12	3.24	2.98	1.25	0	0
		2	0	0.01	1.76	5.31	7.01	6.47	4.94	3.04	2.61	3.48	1.93	0	0
		Av	0	0.29	2.1	5.465	6.87	6.685	5.1	3.58	2.925	3.23	1.59	0	0
Fig. 1e
	Mock	Fr.#	18	21	24	27	30	33	36	39	42	45	48	51	54
		1	0	14.16	11.78	8.03	5.48	4.41	6.96	18.33	22.62	15.7	10.06	0	0
		2	0	12.72	0.82	6.03	4.8	3.43	7.26	14.93	27.07	20	7.81	0.66	0
		Av	0	13.44	6.3	7.03	5.14	3.92	7.11	16.63	24.845	17.85	8.935	0.33	0
	FAM20C OE	Fr.#	18	21	24	27	30	33	36	39	42	45	48	51	54
		1	0.79	16.52	12.32	10.54	6.88	7.8	11.97	26.11	46.19	42.88	18.3	5.9	0
		2	0.29	15.15	10.19	7.92	1.67	4.47	7.67	21.15	42.53	33.01	13.05	0.5673	0
		Av	0.54	15.835	11.255	9.23	4.275	6.135	9.82	23.63	44.36	37.945	15.675	3.23365	0
	FAM20C KD	Fr.#	18	21	24	27	30	33	36	39	42	45	48	51	54
		1	0	7.23	2.86	2.83	2.5	1.45	2.44	7.1	15.08	8.3	1.44	0	0
		2	0	10.07	6.9	2.99	3.29	3.12	3.21	10.29	14.79	5.54	0.69	0	0
		Av	0	8.65	4.88	2.91	2.895	2.285	2.825	8.695	14.935	6.92	1.065	0	0
Fig. 1f
		FAM20C OE	Mock	FAM20C KD
	1	6.93333	4.78873	3.32468
	2	8.6701	4.29545	3.41667
	3	7.49398	4.15842	3.93548
	AV	7.69914	4.4142	3.55894
	SD	0.886375	0.331512	0.329323

## Sheet: Fig. 2b,d,e
Fig. 2b (L)
	Mock	Fr.#	18	21	24	27	30	33	36	39	42	45	48
		1	3.73	20.63	49	100.6	87.99	56.78	30.73	13.28	6.78	0.84	0
	FAM20B	Fr.#	18	21	24	27	30	33	36	39	42	45	48
		1	8.15	25.6	60.9	127.7	107.53	75.8	62.53	46.78	24.8	8.45	0
	FAM20C	Fr.#	18	21	24	27	30	33	36	39	42	45	48
		1	5.39	76.34	135.63	130.38	82.42	45.64	27.49	13.75	6.64	0	0
Fig. 2b (sog9)
	Mock	Fr.#	18	21	24	27	30	33	36	39	42	45	48
		1	0.19	4.3	6.61	12.57	16.22	13.9	11	8.66	6.56	1.71	0
	FAM20B	Fr.#	18	21	24	27	30	33	36	39	42	45	48
		1	0.45	7.4	9.67	17.85	22.82	20.85	16.45	14.63	9.66	2.73	0
	FAM20C	Fr.#	18	21	24	27	30	33	36	39	42	45	48
		1	0.82	7.46	9.05	18.72	23.06	20.665	17.71	17.16	9.71	4.29	0
Fig. 2d
		Mock	FAM20B	FAM20C	G379R	G379E	L388R	R549W
	1	15.36	17.46	31.02	12.36	20.94	13.68	19.92
	2	27.6	25.44	27.18	18.48	17.7	23.22	18.42
	3	21.78	24.96	27.48	12.3	18.78	26.58	22.02
	4	18.3	16.98	37.26	30.6	25.8	21.48	19.26
	AV	20.76	21.21	30.735	18.435	20.805	21.24	19.905
	SD	5.2611	4.61558	4.6865	8.61265	3.59212	5.46648	1.53782
Fig. 2e
		Mock	FAM20B	FAM20C	G379R	G379E	L388R	R549W
	1	4.78873	3.19149	6.93333	4.01307	4.02439	3.59211	3.55191
	2	4.29545	3.34161	8.6701	3.97902	3.57714	3.85385	3.73125
	3	4.15842	3.46893	7.49398	4.00617	4.40252	3.56463	3.69792
	AV	4.4142	3.33401	7.69914	3.99942	4.00135	3.67019	3.66036
	SD	0.331512	0.138875	0.886375	0.0180013	0.413169	0.159641	0.0953854

## Sheet: Fig. 3c,e
Fig. 3c
		Mock	FAM20B	FAM20C	FAM20C G379R	FAM20C G379E	FAM20C L388R	FAM20C R549W
	1	11.6054	2.52264	10.838	5.58349	6.68414	5.7394	3.83207
	2	10.0593	3.02632	10.0324	4.2571	6.11384	3.6725	2.61304
	3	15.9944	3.0165	11.6433	4.87999	5.64916	4.66208	3.60897
	Av	12.553	2.85515	10.8379	4.90686	6.14905	4.69133	3.35136
	SD	3.07892	0.288006	0.805484	0.663602	0.518387	1.03376	0.649064
Fig. 3e
		mock	F20B	F20C	FAM20C G379R	FAM20C G379E	FAM20C L388R	FAM20C R549W
	1	0.50825	1.21725	0.51425	0.96925	0.83125	0.88025	0.72925
	2	0.42825	1.12625	0.49825	0.72925	0.86325	0.81525	0.87625
	3	0.54925	1.37925	0.49225	1.27825	0.97525	0.83025	0.76125
	4	0.38525	1.04225	0.53925	1.04725	0.70225	0.93825	0.66225
	Av	0.46775	1.19125	0.511	1.006	0.843	0.866	0.75725
	SD	0.0744961	0.144275	0.020998	0.226394	0.112322	0.055608	0.0894166

## Sheet: Fig. 4a,b,d,e
Fig. 4a
		Parent	Mock	C6ST-1 OE#1	C6ST-1 OE#2
	1	50.3676	60.7121	31.8983	23.9245
	2	49.4177	52.7746	34.4636	19.7647
	3	50.1781	45.6282	36.9802	28.5781
	AV	49.9878	53.0383	34.4474	24.0891
	SD	0.502733	7.54541	2.54099	4.40901
Fig. 4b
		Parent	Mock	C6ST-1 OE#1	C6ST-1 OE#2
	1	0.0405	0.0499	0.0701	0.1145
	2	0.0512	0.0391	0.0751	0.1032
	3	0.0373	0.0443	0.0729	0.1056
	AV	0.043	0.0444333	0.0727	0.107767
	SD	0.00727942	0.00540123	0.00250599	0.00595343
Fig. 4d
	N-cadherin Intact		Mock	C6ST-1 OE#1	C6ST-1 OE#2		N-cadherin ChABC		Mock	C6ST-1 OE#1	C6ST-1 OE#2		N-cadherin EDTA		Mock	C6ST-1 OE#1	C6ST-1 OE#2
		1	50	70	88			1	45	54	83			1	0	0	0
		2	44	66	78			2	55	56	40			2	0	1	0
		3	67	56	61			3	49	66	66			3	0	3	1
		4	55	55	79			4	48	46	42			4	0	1	1
		5	61	78	75			5	33	42	41			5	0	2	1
		6	50	87	105			6	48	42	30			6	1	2	1
		7	65	61	73			7	52	45	40			7	1	1	0
		8	47	53	51			8	51	42	68			8	1	0	0
		9	61	53	54			9	47	30	38			9	1	1	0
		10	53	72	48			10	27	41	3			10	0	1	0
		AV	55.3	65.1	71.2			AV	45.5	46.4	45.1			AV	0.4	1.2	0.4
		SD	7.84644	11.6089	17.9369			SD	8.74643	9.95769	22.4274			SD	0.516398	0.918937	0.516398
	Cadherin-11 Intact		Mock	C6ST-1 OE#1	C6ST-1 OE#2		Cadherin-11 ChABC		Mock	C6ST-1 OE#1	C6ST-1 OE#2		Cadherin-11 EDTA		Mock	C6ST-1 OE#1	C6ST-1 OE#2
		1	61	61	75			1	58	31	44			1	1	0	0
		2	45	84	90			2	24	52	57			2	0	3	0
		3	65	69	90			3	32	49	30			3	1	1	1
		4	55	54	96			4	50	48	46			4	1	2	1
		5	56	51	65			5	45	29	50			5	0	0	0
		6	72	68	66			6	48	39	43			6	0	1	0
		7	34	75	41			7	45	54	30			7	1	2	0
		8	38	59	61			8	34	51	40			8	0	1	0
		9	43	84	80			9	47	18	27			9	1	1	0
		10	74	61	42			10	37	47	54			10	0	1	1
		AV	54.3	66.6	70.6			AV	42	41.8	42.1			AV	0.5	1.2	0.3
		SD	13.9686	11.5778	19.2769			SD	10.0664	12.0628	10.3864			SD	0.527046	0.918937	0.483046
Fig. 4e
	P-ERK1/2 per ERK1/2		Ctrl Ab	CS-C/Ctrl Ab	CS-C/Cdn Ab
		1	0.41	0.28	0.5
		2	0.48	0.3	0.43
		3	0.52	0.34	0.56
		AV	0.47	0.306667	0.496667
		SD	0.0556776	0.0305505	0.0650641
	P-Smad3 per Smad3		Ctrl Ab	CS-C/Ctrl Ab	CS-C/Cdn Ab
		1	0.09	0.144	0.088
		2	0.081	0.16	0.101
		3	0.103	0.126	0.079
		AV	0.0913333	0.143333	0.0893333
		SD	0.0110604	0.0170098	0.0110604
	P-Smad1/5/8 per Smad1/5/8		Ctrl Ab	CS-C/Ctrl Ab	CS-C/Cdn Ab
		1	0.72	1.14	0.65
		2	0.65	0.94	0.83
		3	0.8	1.05	0.72
		AV	0.723333	1.04333	0.733333
		SD	0.0750555	0.100167	0.0907377
	Akp2/Gapdh		Ctrl Ab	CS-C/Ctrl Ab	CS-C/Cdn Ab
		1	0.000366	0.00059	0.000339
		2	0.00042	0.00049	0.000275
		3	0.000318	0.000683	0.000407
		AV	0.000368	0.000587667	0.000340333
		SD	5.10294e-05	9.65212e-05	6.60101e-05

## Sheet: Fig. 5a,d-g
Fig. 5a
	Femur		WT	C6ST1 TG
		1	15.9	16
		2	15.75	16.1
		3	15.65	16
		4	15.95	16
		5	15.7	15.85
		AV	15.79	15.99
		SD	0.129422	0.0894427
	Tibia		WT	C6ST1 TG
		1	18.05	18.65
		2	18.5	18.7
		3	18.45	18.8
		4	18.5	18.5
		5	18.5	18.85
		AV	18.4	18.7
		SD	0.19685	0.136931
Fig. 5d
	BV/TV		WT	C6ST1 TG
		1	8.9	12.9
		2	10.2	13
		3	9.8	12.1
		AV	9.63333	12.6667
		SD	0.665833	0.493288
Fig. 5e
	Tb.Th		WT	C6ST1 TG
		1	25.325	26.313
		2	24.194	26.986
		3	24.906	28.482
		AV	24.8083	27.2603
		SD	0.57179	1.11022
Fig. 5f
	Tb.N		WT	C6ST1 TG
		1	3.522	4.886
		2	4.206	4.799
		3	3.93	4.248
		AV	3.886	4.64433
		SD	0.344116	0.34598
Fig. 5g
	Tb.Sp		WT	C6ST1 TG
		1	258.577	178.363
		2	213.545	181.388
		3	229.561	206.938
		AV	233.894	188.896
		SD	22.8266	15.6976

## Sheet: Fig. 5i,j,m
Fig. 5i
	Co.Th/Metaphysis		WT	C6ST1 TG
		1	0.08	0.12
		2	0.1	0.12
		3	0.11	0.13
		AV	0.0966667	0.123333
		SD	0.0152753	0.0057735
	Co.Th/Diaphysis		WT	C6ST1 TG
		1	0.21	0.24
		2	0.22	0.24
		3	0.23	0.25
		AV	0.22	0.243333
		SD	0.01	0.0057735
Fig. 5j
		WT	C6ST1 TG
	1	46.3333	13.9387
	2	55.3525	14.6953
	3	67.3628	14.898
	AV	56.3496	14.5107
	SD	10.5501	0.505562
Fig. 5m
	Akp2/Gapdh		WT	C6ST1 TG	WT-ChABC	C6ST1 TG-ChABC
		1	0.232	0.406	0.177	0.194
		2	0.256	0.379	0.161	0.161
		3	0.304	0.477	0.173	0.171
		AV	0.264	0.420667	0.170333	0.175333
		SD	0.0366606	0.0506195	0.00832666	0.0169214

## Sheet: Fig. S1a,b,d
Fig. S1a
	FAM20B/GAPDH		Mock	FAM20B OE	FAM20B KD	FAM20C OE	FAM20C KD
		1	0.01711	0.03525	0.05063	0.01565	0.0232
		2	0.02331	0.04685	0.007063	0.02365	0.017
		AV	0.02021	0.04105	0.0288465	0.01965	0.0201
		SD	0.00438406	0.00820244	0.0308065	0.00565685	0.00438406
Fig. S1b
	FAM20C/GAPDH		Mock	FAM20B OE	FAM20B KD	FAM20C OE	FAM20C KD
		1	0.002419	0.002796	0.00239	0.01326	0.000986
		2	0.003239	0.003216	0.00321	0.01806	0.000712
		AV	0.002829	0.003006	0.0028	0.01566	0.000849
		SD	0.000579828	0.000296985	0.000579828	0.00339411	0.000193747
Fig. S1d
	CSGALNACT1		Mock	FAM20B OE	FAM20B KD	FAM20C OE	FAM20C KD
		1	1.1	1.13	1.03	0.86	0.78
		2	0.9	0.93	0.85	1.06	0.96
		AV	1	1.03	0.94	0.96	0.87
		SD	0.141421	0.141421	0.127279	0.141421	0.127279
	CSGALNACT2		Mock	FAM20B OE	FAM20B KD	FAM20C OE	FAM20C KD
		1	1.07	1.04	0.88	0.9	0.88
		2	0.93	0.9	1.02	0.56	0.54
		AV	1	0.97	0.95	0.73	0.71
		SD	0.0989949	0.0989949	0.0989949	0.240416	0.240416
	C4ST1		Mock	FAM20B OE	FAM20B KD	FAM20C OE	FAM20C KD
		1	1.09	0.86	0.93	1	1.16
		2	0.91	1	0.57	1.14	1
		AV	1	0.93	0.75	1.07	1.08
		SD	0.127279	0.0989949	0.254558	0.0989949	0.113137
	C4ST2		Mock	FAM20B OE	FAM20B KD	FAM20C OE	FAM20C KD
		1	1.1	1.44	1.02	0.85	1.22
		2	0.9	1.06	0.6	1.03	1
		AV	1	1.25	0.81	0.94	1.11
		SD	0.141421	0.268701	0.296985	0.127279	0.155563
	C6ST1		Mock	FAM20B OE	FAM20B KD	FAM20C OE	FAM20C KD
		1	1.09	1.14	1.16	0.88	1.01
		2	0.91	1.22	0.98	0.8	0.83
		AV	1	1.18	1.07	0.84	0.92
		SD	0.127279	0.0565685	0.127279	0.0565685	0.127279

## Sheet: Fig. S2a-d
Fig. S2a
	FAM20B kinase acyivity		Mn2+, Ca2+	EDTA	Ca2+	Mn2+
	cation dependency	1	179.13	7.3	104	162.39
		2	158.19	4.8	91.53	74.48
		AV	168.66	6.05	97.765	118.435
		SD	14.8068	1.76777	8.81762	62.1618
Fig. S2b
	FAM20C kinase acyivity		Mn2+, Ca2+	EDTA	Ca2+	Mn2+
	cation dependency	1	209.9	12.7	173.4	124.7
		2	180.5	12.1	143	96.3
		AV	195.2	12.4	158.2	110.5
		SD	20.7889	0.424264	21.496	20.0818
Fig. S2c
	FAM20B kinase acyivity	pH	6	6.5	7	7.5	8
	pH dependency	MES-NaOH	110.9	130.7	155	130.5
		Tris-HCl		150.28	159.48	151.35	135.81
Fig. S2d
	FAM20B kinase acyivity	pH	6	6.5	7	7.5	8
	pH dependency	MES-NaOH	114.3	142.4	180.4	170
		Tris-HCl		176.69	209.9	140.2	119.9

## Sheet: Fig. S3
Fig. S3
	Gal-Gal-Xyl(2P)-2AB		Mock	FAM20B OE	FAM20B KD	FAM20C OE	FAM20C KD
		1	30335	45544	17101	83664	12763
		2	25183	55646	20549	69580	16045
		Av	27759	50595	18825	76622	14404
		SD	3643.01	7143.19	2438.1	9958.89	2320.72
	Gal-Xyl(2P)-2AB		Mock	FAM20B OE	FAM20B KD	FAM20C OE	FAM20C KD
		1	32729	74819	22386	41310	36622
		2	39933	61381	20000	50620	29868
		Av	36331	68100	21193	45965	33245
		SD	5094	9502.1	1687.16	6583.16	4775.8

## Sheet: Fig. S4a-d
Fig. S4a
	Gal-Gal-Xyl-ITI		FAM20B	FAM20C	FAM20C G379R	FAM20C G379E	FAM20C L388R	FAM20C R549W
		1	266	316	251	254	287	281
		2	234	286	225	218	249	247
		Av	250	301	238	236	268	264
		SD	22.6274	21.2132	18.3848	25.4558	26.8701	24.0416
	Gal-Xyl-ITI		FAM20B	FAM20C	FAM20C G379R	FAM20C G379E	FAM20C L388R	FAM20C R549W
		1	264	166	249	258	217	225
		2	238	188	227	224	253	245
		Av	251	177	238	241	235	235
		SD	18.3848	15.5563	15.5563	24.0416	25.4558	14.1421
	Xyl-ITI		FAM20B	FAM20C	FAM20C G379R	FAM20C G379E	FAM20C L388R	FAM20C R549W
		1	45	47	52	52	52	51
		2	55	41	48	46	60	59
		Av	50	44	50	49	56	55
		SD	7.07107	4.24264	2.82843	4.24264	5.65685	5.65685
Fig. 4b
	Gal-Gal-Xyl(2P)-2AB		Mock	Fam20B	Fam20C	Fam20C G379R	Fam20C G379E	Fam20C L388R	Fam20C R549W
		1	48.1019	37.8389	66.9451	47.493	48.0888	45.4273	46.8639
		2	38.6741	47.5497	57.8869	37.8464	38.1654	35.9471	36.9463
		Av	43.388	42.6943	62.416	42.6697	43.1271	40.6872	41.9051
		SD	6.66651	6.8666	6.40516	6.82119	7.01694	6.70354	7.01277
	Gal-Xyl(2P)-2AB		Mock	Fam20B	Fam20C	Fam20C G379R	Fam20C G379E	Fam20C L388R	Fam20C R549W
		1	51.8981	62.1611	33.0549	52.507	51.9112	54.5727	53.1361
		2	61.3259	52.4503	42.1131	62.1536	61.8346	64.0529	63.0537
		Av	56.612	57.3057	37.584	57.3303	56.8729	59.3128	58.0949
		SD	6.66651	6.8666	6.40516	6.82119	7.01694	6.70354	7.01277
Fig. S4c
	Mock	Fr.#	18	21	24	27	30	33	36	39	42	45	48	51	54
		1	0	3.61	6.29	8.02	9.62	6.64	4.63	3.1	1.43	1.28	0.3	0	0
		2	0	2.16	6.2	7.56	9.84	8.04	6.36	5.52	5.28	5.43	1.92	0	0
		Av	0	2.885	6.245	7.79	9.73	7.34	5.495	4.31	3.355	3.355	1.11	0	0
	FAM20C G379R	Fr.#	18	21	24	27	30	33	36	39	42	45	48	51	54
		1	0	1.1	4.8	11.6	12.6	10.9	11.6	11.9	12	10.1	4.4	0	0
	FAM20C G379E	Fr.#	18	21	24	27	30	33	36	39	42	45	48	51	54
		1	0	1.1	6	12.2	14	11.7	10.7	12.1	12.3	9.6	4.9	0	0
	FAM20C L374R	Fr.#	18	21	24	27	30	33	36	39	42	45	48	51	54
		1	0	1.1	7.3	11.7	13.7	11	7.7	6.5	7	4.4	1.5	0	0
	FAM20C R549W	Fr.#	18	21	24	27	30	33	36	39	42	45	48	51	54
		1	0.2	1.5	7.4	14.3	15.8	10.1	8.7	9.9	10	8.7	3.8	0	0
Fig. S4d
	Mock	Fr.#	18	21	24	27	30	33	36	39	42	45	48	51	54
		1	0	14.16	11.78	8.03	5.48	4.41	6.96	18.33	22.62	15.7	10.06	0	0
		2	0	12.72	0.82	6.03	4.8	3.43	7.26	14.93	27.07	20	7.81	0.66	0
		Av	0	13.44	6.3	7.03	5.14	3.92	7.11	16.63	24.845	17.85	8.935	0.33	0
	FAM20C G379R	Fr.#	18	21	24	27	30	33	36	39	42	45	48	51	54
		1	2	29.2	16.2	12.2	7.9	5.9	11	25	55.8	49.4	12.6	1.6	0
	FAM20C G379E	Fr.#	18	21	24	27	30	33	36	39	42	45	48	51	54
		1	1.8	27	16	7.9	10.4	12	11	28.2	54.8	41.8	23.2	8.1	0
	FAM20C L374R	Fr.#	18	21	24	27	30	33	36	39	42	45	48	51	54
		1	1.6	27.2	22.7	13.8	7.3	5.2	7.3	17.5	49	39.8	15	2.2	0
	FAM20C R549W	Fr.#	18	21	24	27	30	33	36	39	42	45	48	51	54
		1	0.4	22.4	15.1	11.7	7.5	6.6	11.4	26.3	53	48.9	26.3	0.8	0

[truncated: 9 more sheets: Fig. S6a,b, Fig. S7a-e, Table S1, Table S2, Table S3, Table S4, Table S5, Table S6, Uncropped blots & gel images]
